# Supplementary material for: Improved Process for the Synthesis of 3-(3-Trifluoromethylphenyl)propanal for More Sustainable Production of Cinacalcet HCl
Source: Molecules. 2023 Aug 13;28(16):6042. doi: 10.3390/molecules28166042 (PMC10458415; doi:10.3390/molecules28166042)
Supplement: Supplementary file 1 [file molecules-28-06042-s001.zip]

Archive with 1 entries (1 files):
- molecules-2509052-supplementary.pdf
